# Supplementary material for: Handwriting training in Parkinson’s disease: A trade-off between size, speed and fluency
Source: PLoS One. 2017 Dec 22;12(12):e0190223. doi: 10.1371/journal.pone.0190223 (PMC5741263; doi:10.1371/journal.pone.0190223)
Supplement: S1 Dataset — (XLSX) [file pone.0190223.s002.xlsx]

## Sheet: General characteristics
												MDS-UPDRS-III
Code	Group	Age	Gender	LED (mg/24h)	Disease duration (years)	H&Y	EHI	MMSE	HADS-A	HADS-D	MAM	Total	UL tremor	UL sequence		Group 1 = EXP
1	1	65	F	1010	7	2	87.5	29	11	5	59	17	3	2		Group 2 = PLB
2	1	54	F	680	8	1	100	30	7	2	57	12	0	6
3	1	64	F	105	1	2	90	30	9	2	56	11	2	3
4	1	67	M	1115	18	2	100	29	11	11	33	28	4	2
5	1	70	M	915	12	2	100	28	0	5	56	34	3	8
6	1	71	F	615	8	3	100	29	3	0	63	37	5	10
7	1	70	M	405	3	2	100	28	4	6	59	23	2	9
8	1	56	M	715	15	2	90	30	10	9	48	29	4	7
9	1	69	M	720	7	2	100	24	1	5	45	39	0	12
10	1	48	M	315	2	2	90	29	5	5	59	12	3	2
11	1	63	M	105	2	2	100	30	1	1	58	32	5	9
12	1	64	F	26	4	2	7.7	29	8	7	47	32	2	7
13	1	46	F	505	8	2	80	29	5	3	55	29	0	6
14	1	58	M	205	5	3	100	29	8	1	51	51	5	14
15	1	77	M	600	7	2	100	30	3	9	50	52	10	12
16	1	61	F	533.333	5	2	100	29	14	4	52	16	1	5
17	1	54	F	848.333	8	2	80	26	14	5	55	18	0	8
18	1	69	M	615	2	2	100	29	4	13	58	19	4	9
19	2	75	M	630	6	2	89.5	28	1	4	58	18	2	6
20	2	58	M	105	1	2	90	29	7	7	62	18	4	4
21	2	57	M	720	4	1	100	29	9	7	53	16	3	2
22	2	82	M	200	27	2	70	27	5	4	62	26	6	4
23	2	51	F	210	3	2	90	28	6	3	60	23	3	7
24	2	56	M	300	3	2	100	30	0	1	54	25	3	8
25	2	50	M	220	9	2	90	28	0	2	59	31	2	8
26	2	78	M	825	6	2	100	26	6	6	60	50	2	14
27	2	71	M	320	1	2	100	28	10	1	56	28	2	12
28	2	66	M	405	5	1	88.9	30	4	1	63	9	0	3
29	2	49	F	505	4	2	100	28	13	6	48	21	0	7
30	2	63	F	1320	10	3	100	30	0	2	61	17	2	2
31	2	75	F	75	17	2	100	26	1	1	45	39	0	10
32	2	42	F	702.667	6	2	100	29	11	8	59	10	1	4
33	2	61	F	0	0.5	2	90	30	3	3	62	12	3	4
34	2	66	M	610	5	2	90	28	3	3	63	16	0	7
35	2	58	M	105	3	2	90	30	8	8	61	35	5	13
36	2	72	M	150	1	2	100	28	1	1	63	19	4	3
37	2	72	M	375	7	3	100	28	4	2	58	41	2	16
38	2	69	F	150	2	2	80	29	4	1	57	13	2	7

## Sheet: Automatization task
		MOVEMENT DURATION (s)												MOVEMENT VELOCITY (cm/s)												NORMALIZED JERK
		BASELINE				POST				RETENTION				BASELINE				POST				RETENTION				BASELINE				POST				RETENTION
CODE	GROUP	0.6 Single	0.6 Dual	1.0 Single	1.0 Dual	0.6 Single	0.6 Dual	1.0 Single	1.0 Dual	0.6 Single	0.6 Dual	1.0 Single	1.0 Dual	0.6 Single	0.6 Dual	1.0 Single	1.0 Dual	0.6 Single	0.6 Dual	1.0 Single	1.0 Dual	0.6 Single	0.6 Dual	1.0 Single	1.0 Dual	0.6 Single	0.6 Dual	1.0 Single	1.0 Dual	0.6 Single	0.6 Dual	1.0 Single	1.0 Dual	0.6 Single	0.6 Dual	1.0 Single	1.0 Dual
1	1	0.311804	0.311997	0.322971	0.332685	0.500848	0.518792	0.501046	0.568484	0.423294	0.429009	0.572333	0.51025	1.37096	1.34246	1.97775	1.95972	1.32098	1.25872	1.90443	1.72041	1.30431	1.26727	1.81519	1.84012	14.2231	9.20272	9.4013	9.82967	10.5229	10.6886	10.8844	12.4326	10.2792	9.90242	11.8075	13.224
2	1	0.311925	0.312805	0.371908	0.335958	0.481259	0.430341	0.563292	0.559157	0.410817	0.35337	0.473704	0.416639	1.22178	1.13353	1.32013	1.51213	1.233	1.24675	1.65453	1.62915	1.27471	1.37425	1.7417	1.94001	12.0173	9.24031	9.56871	9.71788	11.572	9.26825	13.6244	12.5647	10.6506	9.64078	10.4294	9.43909
3	1	0.816398	0.81426	0.92043	0.966671	0.6505	0.670872	0.772389	0.778179	0.468631	0.438933	0.536286	0.528773	0.647826	0.62527	0.980295	0.947567	0.837097	0.785644	1.18597	1.20022	1.13554	1.15151	1.63987	1.64489	23.789	23.0713	27.0261	26.661	19.0315	18.8575	26.1814	26.6124	11.2823	10.1803	13.2219	12.917
4	1	0.302366	0.338624	0.419581	0.317324	0.627246	0.550661	0.523936	0.571163	0.477003	0.63239	0.669174	0.629305	1.43491	1.52852	1.55002	1.50358	1.12871	0.818878	0.937202	1.18874	1.00955	0.842864	1.04414	1.04245	10.806	12.1656	21.3962	12.8957	17.1413	19.0609	21.0963	26.7908	11.9488	16.9542	12.5147	17.5817
5	1	0.384204	0.337756	0.383018	0.330618	0.79291	0.675021	0.891135	0.924889	0.664961	0.568354	0.728625	0.731501	0.785904	0.767819	0.892891	0.83763	0.524981	0.548641	0.695458	0.613219	0.554948	0.581624	0.650879	0.652593	10.7174	10.4248	12.3103	10.6828	28.1559	21.2497	26.9226	30.2341	24.4862	15.3048	22.7294	22.1593
6	1	0.457358	0.475886	0.494485	0.497611	0.366807	0.374483	0.438254	0.413996	0.341538	0.367823	0.411266	0.404726	1.00303	0.970667	1.4543	1.43941	1.4367	1.46692	1.98739	2.07818	1.55496	1.42303	2.04556	2.05684	11.1293	13.4027	10.6103	12.523	10.7736	9.35612	10.5374	9.84867	9.03633	9.17175	10.1138	9.8783
7	1	0.738082	0.690553	0.807098	0.763592	1.22113	1.37633	1.36128	1.58507	1.14116	1.27009	1.18754	1.422	0.698881	0.688718	0.964157	0.9472	0.514951	0.440724	0.626129	0.542925	0.510416	0.458236	0.730674	0.581068	21.2539	33.4192	24.8913	32.5551	37.5186	47.3996	71.9827	83.8283	38.9361	43.6704	46.8624	67.5897
8	1	0.245233	0.230299	0.274901	0.263081	0.297526	0.305655	0.334731	0.328813	0.190465	0.202884	0.234356	0.210854	1.91524	1.98415	2.62743	2.69583	1.74714	1.62153	2.18686	2.28299	2.34779	2.39144	3.09045	3.44385	8.54086	9.82211	8.86877	9.53435	9.03956	9.05476	8.8992	9.50243	8.70757	8.96102	8.54385	9.27163
9	1	0.691876	0.814171	0.61951	0.692672	1.4839	1.7589	1.74784	2.24031	1.11254	1.18994	1.16386	1.38103	0.792207	0.715541	0.988955	0.865872	0.371843	0.40783	0.38466	0.352371	0.620003	0.57489	0.576231	0.639804	22.968	29.934	21.085	24.5379	54.4415	51.1149	107.945	107.93	38.9409	47.0164	74.2113	73.023
10	1	0.372489	0.38338	0.413437	0.394437	0.310224	0.332832	0.34042	0.350935	0.325757	0.329611	0.354964	0.354307	1.04673	1.02141	1.64858	1.72625	1.1283	1.01227	1.74435	1.62109	1.20276	1.15848	1.81645	1.83116	9.48065	10.4166	10.0951	10.8073	9.06238	9.37187	9.07761	9.27148	9.37264	9.28942	9.62887	9.46051
11	1	0.694611	0.606003	0.742646	0.757242	0.411919	0.403156	0.456713	0.45452	0.430365	0.425442	0.50919	0.50512	0.706563	0.802529	1.14942	1.05788	1.10648	1.14899	1.64442	1.73523	1.03341	1.07765	1.49284	1.4659	19.3905	15.2481	18.4962	18.5475	9.41861	9.27269	9.87756	9.57196	9.73675	9.67501	10.7324	10.3552
12	1	1.01992	0.997259	1.10667	1.2263	1.04619	1.0635	1.22536	1.28391	1.08174	1.12509	1.24852	1.32635	0.498376	0.508856	0.744061	0.670624	0.480937	0.460862	0.708469	0.666573	0.477448	0.455413	0.667053	0.654101	24.2827	25.3522	29.2556	34.419	27.9751	31.483	34.2966	35.7008	24.9904	29.5456	33.8379	35.4629
13	1	0.279875	0.284043	0.329929	0.310286	0.379156	0.388573	0.490153	0.523071	0.261182	0.283945	0.363819	0.327412	1.63577	1.61966	1.65707	1.79	0.854569	0.834923	1.1301	1.09275	1.51998	1.38528	1.70674	1.91217	13.332	11.6211	12.2788	13.238	10.3221	9.74622	12.1677	13.7794	9.39147	8.50853	9.25705	9.03552
14	1	0.78678	0.811266	0.938296	1.28148	0.871815	0.93913	0.960074	1.39778	1.00197	1.11706	1.17186	1.2003	0.607993	0.492749	0.707946	0.587192	0.413455	0.376363	0.615435	0.415131	0.332585	0.293665	0.461393	0.478798	21.2726	26.1852	23.402	36.3744	26.2463	30.0902	29.7941	66.1179	26.613	45.7157	62.6354	63.9553
15	1	0.409674	0.377736	0.446806	0.405872	0.625494	0.555937	0.661674	0.681772	0.429507	0.408785	0.456167	0.427158	0.923963	0.958924	1.48576	1.64926	0.816005	0.926886	1.3142	1.25781	1.09426	1.17458	1.73366	1.82143	10.5433	9.99129	10.6535	9.81673	22.0166	15.687	21.8837	21.5823	11.2275	10.5817	10.5193	9.98782
16	1	0.372072	0.366122	0.447991	0.380457	0.54599	0.532875	0.619548	0.566971	0.588041	0.604318	0.721474	0.643326	1.23117	1.27493	1.57314	1.85489	1.15994	1.22019	1.62133	1.77442	1.10341	1.0609	1.33954	1.5216	9.33546	9.2686	9.46525	9.04136	12.0153	11.5994	15.0453	12.8375	13.7073	14.5262	20.6348	14.2667
17	1	0.248148	0.256999	0.286551	0.275148	0.300492	0.306163	0.346251	0.321591	0.271211	0.285194	0.312383	0.312279	1.53405	1.51403	2.27278	2.30409	1.62505	1.50931	2.23896	2.36846	1.87565	1.72336	2.6331	2.62422	8.64438	8.51137	8.49873	8.42754	8.77694	8.78205	8.8652	8.53635	8.31904	8.40635	8.46369	8.45015
18	1	0.896287	0.958051	1.08802	1.07434	0.764694	0.779948	1.03433	0.983323	0.841068	0.855639	1.04689	1.05789	0.5834	0.556846	0.75307	0.74975	0.704751	0.658438	0.830328	0.913957	0.686437	0.664305	0.878339	0.867981	24.5776	28.4595	30.6428	29.2673	18.3904	19.1438	27.8198	25.286	19.4188	21.6846	26.5866	28.17
19	2	0.676345	0.832456	0.831944	1.04607	0.577722	0.586268	0.6985	0.672888	0.524472	0.605971	0.709131	0.731014	0.727547	0.718218	1.06044	1.1051	0.900989	0.949564	1.23091	1.28446	0.951165	0.957729	1.18221	1.13704	18.8266	31.9547	25.9801	44.9936	19.3917	18.8095	25.6157	19.29	15.7671	17.0089	25.755	23.1315
20	2	0.327	0.297779	0.43965	0.331973	0.564592	0.522312	0.632232	0.653825	0.583378	0.595543	0.688866	0.661813	1.34697	1.39246	1.7915	2.05366	0.818187	0.900086	1.15053	1.23481	0.926745	0.910143	1.26482	1.30912	12.4897	10.0504	11.1968	10.4952	16.9717	17.9446	18.3991	19.1159	17.4652	18.9621	20.5757	18.3172
21	2	0.449931	0.464699	0.48598	0.521875	0.385275	0.40697	0.423579	0.427435	0.262014	0.291219	0.290848	0.293457	1.14084	1.05565	1.51942	1.41127	1.1806	1.13445	1.60255	1.56196	1.80918	1.56002	2.351	2.28842	10.4855	10.3311	11.3667	12.4696	9.61287	9.69019	9.86057	9.97034	8.39062	8.45916	8.44403	8.73217
22	2	0.470313	0.457223	0.4784	0.467277	0.387198	0.322896	0.359436	0.372383	0.483242	0.427087	0.507565	0.437956	0.802896	0.724689	1.11399	1.11016	0.845193	0.897098	1.32146	1.27018	0.807408	0.854766	1.17612	1.24907	21.7271	20.313	17.3584	16.8227	20.2503	16.2958	15.3714	14.0252	17.2297	21.3668	18.2964	15.4536
23	2	0.733705	0.778189	0.801867	0.817948	0.561717	0.537253	0.574267	0.548644	0.465906	0.492144	0.529648	0.513296	0.781372	0.701078	0.955615	0.939744	0.984979	0.995396	1.278	1.278	1.04112	0.975915	1.22828	1.27371	17.6936	19.7703	16.7091	17.4991	12.4682	11.6359	11.3423	10.8633	9.91617	10.59	10.5939	10.3687
24	2	0.489468	0.457701	0.533815	0.510542	0.287684	0.27706	0.327372	0.311146	0.267605	0.245659	0.303231	0.278546	0.998917	1.00987	1.16243	1.22207	1.54991	1.54805	2.0011	2.17036	1.54143	1.6589	2.2085	2.41494	38.1661	41.9818	40.3719	44.4795	8.36703	8.45334	8.40667	9.2011	8.47114	8.48895	8.76711	8.41364
25	2	0.186152	0.180544	0.184647	0.171719	0.135512	0.145008	0.134117	0.137431	0.129587	0.14046	0.137278	0.138176	1.94443	1.90799	2.30152	2.29048	2.72386	2.75536	3.86296	3.33754	2.92545	2.69868	3.40234	3.24927	9.23031	11.2678	8.75265	8.70364	13.9008	11.889	10.7761	12.7438	14.3056	14.1052	14.4033	13.8637
26	2	0.553091	0.574766	0.717252	0.642425	0.523163	0.544251	0.783444	0.777767	0.393871	0.423943	0.429993	0.462913	1.00719	0.921021	1.52798	1.46191	0.983946	0.979898	1.3633	1.19822	1.38643	1.3506	2.02322	1.78762	14.3707	20.8739	17.6971	18.6759	12.3957	13.1275	14.4013	21.8515	9.98269	15.0387	11.2573	11.3404
27	2	0.831176	0.876732	0.984649	0.998899	0.49908	0.542565	0.717021	0.52269	0.56991	0.566787	0.672581	0.602591	0.570285	0.573158	0.723875	0.688373	0.932107	0.958898	0.826391	1.35318	0.610632	0.761208	0.785552	0.875008	30.6294	33.3646	36.5164	38.0179	13.687	14.5722	23.5874	13.86	18.932	22.1162	18.6686	16.624
28	2	0.637489	0.68722	0.705839	0.662253	0.472371	0.469317	0.523572	0.505984	0.394778	0.383903	0.425373	0.40744	0.807005	0.725679	1.19181	1.22801	0.969109	0.944304	1.44064	1.46684	1.17173	1.2233	1.92201	1.95113	14.8702	18.2791	14.2927	13.7986	10.2472	10.3064	10.8612	10.6307	9.25739	8.853	9.01997	8.90579
29	2	0.690427	0.656011	0.67754	0.668	0.507088	0.558094	0.525386	0.597561	0.410807	0.435488	0.444694	0.442617	0.600068	0.639301	1.02649	1.05794	0.841546	0.768382	1.37636	1.20338	1.14547	1.03541	1.80229	1.75106	15.6104	14.0073	12.766	13.1351	11.2555	12.28	10.3401	12.2974	9.42817	9.82676	9.36947	9.72332
30	2	0.543632	0.4977	0.537915	0.5717	0.516724	0.504347	0.553779	0.570205	0.485934	0.502739	0.544824	0.556578	0.964928	1.03727	1.31093	1.21668	0.924131	0.948426	1.24323	1.22985	0.953466	0.951116	1.29262	1.26675	12.8516	12.3474	13.3147	13.962	13.2442	12.3262	12.7777	13.4384	11.866	11.9049	13.0936	14.8335
31	2	0.548089	0.689295	0.690208	0.668763	0.565982	0.552917	0.7371	0.696462	0.622024	0.606411	0.71704	0.759585	0.582388	0.505236	0.771294	0.66538	0.81018	0.803802	1.00501	0.851873	0.910657	0.781655	0.960666	1.26162	15.505	18.3968	22.2195	20.4139	12.1466	12.396	19.9555	16.8283	16.5155	18.7797	30.9929	29.396
32	2	0.366	0.380103	0.358483	0.390337									1.70488	1.64134	2.15618	1.97744									11.3857	9.65343	9.22726	9.78748
33	2	0.421214	0.421777	0.440103	0.430045	0.380767	0.415936	0.411659	0.438434	0.390635	0.403664	0.410135	0.433839	1.29345	1.23713	1.87603	1.82571	1.29894	1.34896	2.00099	1.78562	1.37388	1.31226	2.07684	1.81908	9.84374	9.46724	9.46406	9.76108	9.42112	9.75621	9.81141	10.1874	9.9778	9.8872	9.68477	10.2884
34	2	0.356772	0.353417	0.429304	0.401101	0.299884	0.294344	0.330247	0.326207	0.248753	0.265712	0.319879	0.279944	1.44178	1.39669	1.77973	1.96314	1.27793	1.40377	1.95822	2.0266	1.97967	1.69001	2.13358	2.66757	9.53395	9.10532	9.45125	9.66437	8.58445	8.60912	8.65511	8.57462	8.54504	9.8761	8.61897	8.57042
35	2	0.382602	0.403376	0.426635	0.444881	0.279992	0.305567	0.311422	0.311994	0.27149	0.279973	0.300871	0.291512	1.26955	1.23424	1.76541	1.714	1.71181	1.58654	2.37825	2.42897	1.87616	1.83608	2.69335	2.72395	9.82739	10.6814	10.4845	11.0286	8.50727	8.64266	8.70268	8.56499	8.3242	8.5591	8.4628	8.40248
36	2	0.304498	0.304078	0.319472	0.284947	0.219852	0.124376	0.255495	0.22545	0.229045	0.215856	0.251394	0.220733	1.68029	1.67693	2.15165	2.5078	2.18189	2.21123	2.51379	3.04092	1.90352	1.94791	2.33521	2.77753	8.93812	9.03901	9.26719	9.27775	9.45633	10.3441	8.85212	11.6363	9.82509	9.41957	8.85574	9.3864
37	2	0.546783	0.531671	0.549594	0.620178	0.470299	0.440848	0.494983	0.490131	0.388597	0.377392	0.406634	0.411306	1.59261	1.42639	1.793	1.87778	0.955863	0.896807	1.19706	1.28123	1.25781	1.14085	1.60729	1.5691	33.7638	33.9232	47.6487	35.354	35.2991	35.8616	35.5151	30.9608	25.3433	25.2561	21.5261	27.5292
38	2	0.399899	0.39075	0.417375	0.411139	0.350196	0.357311	0.365936	0.362871	0.369341	0.362035	0.370984	0.375014	1.36648	1.37689	1.97637	1.92121	1.39034	1.41851	1.91925	1.89014	1.24244	1.26423	1.87394	1.7653	34.1208	37.1742	51.7254	33.8573	24.3151	25.4547	25.5791	23.8178	29.7912	27.376	24.9293	27.0607

## Sheet: Transfer task
		MOVEMENT DURATION (s)																								MOVEMENT VELOCITY (cm/s)
		BASELINE								POST								RETENTIE								BASELINE								POST								RETENTIE
CODE	GROUP	0.6 TRAINED CUED	0.6 TRAINED UNCUED	0.6 UNTRAINED CUED	0.6 UNTRAINED UNCUED	1.0 TRAINED CUED	1.0 TRAINED UNCUED	1.0 UNTRAINED CUED	1.0 UNTRAINED UNCUED	0.6 TRAINED CUED	0.6 TRAINED UNCUED	0.6 UNTRAINED CUED	0.6 UNTRAINED UNCUED	1.0 TRAINED CUED	1.0 TRAINED UNCUED	1.0 UNTRAINED CUED	1.0 UNTRAINED UNCUED	0.6 TRAINED CUED	0.6 TRAINED UNCUED	0.6 UNTRAINED CUED	0.6 UNTRAINED UNCUED	1.0 TRAINED CUED	1.0 TRAINED UNCUED	1.0 UNTRAINED CUED	1.0 UNTRAINED UNCUED	0.6 TRAINED CUED	0.6 TRAINED UNCUED	0.6 UNTRAINED CUED	0.6 UNTRAINED UNCUED	1.0 TRAINED CUED	1.0 TRAINED UNCUED	1.0 UNTRAINED CUED	1.0 UNTRAINED UNCUED	0.6 TRAINED CUED	0.6 TRAINED UNCUED	0.6 UNTRAINED CUED	0.6 UNTRAINED UNCUED	1.0 TRAINED CUED	1.0 TRAINED UNCUED	1.0 UNTRAINED CUED	1.0 UNTRAINED UNCUED	0.6 TRAINED CUED	0.6 TRAINED UNCUED	0.6 UNTRAINED CUED	0.6 UNTRAINED UNCUED	1.0 TRAINED CUED	1.0 TRAINED UNCUED	1.0 UNTRAINED CUED	1.0 UNTRAINED UNCUED
1	1	0.306322	0.267414	0.588198	0.542412	0.329318	0.29829	0.763023	0.651869	0.470679	0.413635	0.940649	0.845323	0.543669	0.477408	1.12942	0.994974	0.46275	0.397405	0.93746	0.818824	0.533684	0.475193	1.15374	1.01558	1.42525	1.71338	1.37056	1.37562	2.19096	2.24168	1.95106	1.72795	1.19359	1.58951	0.993725	1.1362	1.78232	2.11892	1.51195	1.53506	1.21903	1.48348	0.994718	1.14472	1.74868	2.06641	1.4751	1.56214
2	1	0.416913	0.293836	0.831843	0.63576	0.526927	0.404823	1.07213	0.740606	0.416714	0.415424	1.07378	0.858586	0.542451	0.50728	1.15108	1.07681	0.374649	0.284995	0.850758	0.60911	0.458857	0.417852	0.933935	0.718338	1.28823	1.55275	0.986393	1.29065	1.61271	1.32959	1.50774	1.59592	1.39802	1.30025	0.894701	1.07037	1.74387	1.70459	1.50099	1.58977	1.67223	1.78547	1.09739	1.30874	2.04899	1.83992	1.76985	1.83287
3	1	0.720181	0.774189	1.26615	1.37023	0.911933	0.891091	1.57715	1.46117	0.658068	0.620028	1.18724	1.13747	0.803792	0.701244	1.4033	1.24105	0.425457	0.431254	0.921	0.882339	0.479818	0.549398	1.02059	0.939356	0.717606	0.816551	0.706511	0.782385	0.966884	0.9631	1.05536	1.09687	0.78261	0.900389	0.80163	0.806204	1.11991	1.17314	1.24293	1.26152	1.27626	1.37818	1.05806	1.18553	1.8653	1.49192	1.67735	1.69999
4	1	0.489001	0.481542	0.605224	0.4685	0.503872	0.478254	0.7068	0.621302	0.676451	0.512262	0.770315	0.53788	0.65075	0.834643	0.829909	0.688744	0.655374	0.523912	0.770246	0.727104	0.689119	0.711511	0.837657	0.870115	1.32967	1.35515	1.1864	1.4485	1.26675	1.47315	2.09249	2.02805	0.876111	1.37104	0.962108	1.38942	1.0301	1.15974	1.7247	1.80459	1.00497	1.0334	0.999778	1.04679	1.1236	1.14339	1.51215	1.51999
5	1	0.332949	0.295897	1.34977	1.26201	0.482336	0.461648	1.4903	1.51446	0.768201	0.544644	1.84619	1.73429	1.06847	0.666987	2.42976	2.12556	0.619698	0.557662	1.54974	1.44465	0.684738	0.560897	1.81042	1.63313	0.705276	0.763554	0.658736	0.676523	0.97551	0.914275	1.07144	0.786836	0.566359	0.692629	0.442234	0.433654	0.717035	0.726148	0.634109	0.648736	0.58566	0.610552	0.440745	0.457535	0.823052	0.75725	0.699585	0.644242
6	1	0.331534	0.339851	0.787695	0.751699	0.356309	0.423578	0.836877	0.88625	0.260753	0.27825	0.676833	0.64981	0.339386	0.357271	0.777182	0.758554	0.241971	0.289612	0.590544	0.551379	0.301808	0.304264	0.675096	0.64238	1.36607	1.56397	0.865652	0.9942	1.85449	1.65231	1.79342	1.66329	1.88687	1.99548	1.13622	1.07812	2.41628	2.29335	2.07964	1.95641	2.0926	2.17573	1.24019	1.39414	2.72595	2.92284	2.24715	2.07566
7	1	0.736106	0.692519	1.09703	1.02669	0.852456	0.775735	1.35825	1.23766	1.37859	1.07372	2.7136	2.05268	1.31467	1.27727	3.02503	2.66587	1.3568	1.13426	2.54707	2.01394	1.41544	1.28877	2.80935	2.37385	0.723084	0.7819	0.700099	0.730429	0.93963	0.8914	1.02106	0.811742	0.419699	0.576968	0.302028	0.350252	0.612344	0.620242	0.49833	0.478257	0.424264	0.565028	0.354034	0.419749	0.596324	0.608066	0.541207	0.57064
8	1	0.255162	0.229779	0.534534	0.465393	0.319114	0.270905	0.628326	0.552012	0.231933	0.219282	0.490026	0.518472	0.315526	0.323843	0.670875	0.577454	0.214842	0.206713	0.430276	0.406099	0.230297	0.20278	0.548346	0.479631	1.93291	2.01965	1.49026	1.91552	2.25	2.19476	2.43633	2.3222	2.09817	2.10292	1.50005	1.50228	2.27479	2.29966	2.08903	1.88792	2.39621	2.52939	1.77649	1.94605	3.17535	2.87629	2.52565	2.40743
9	1	1.09162	1.00235	1.69789	1.65524	1.23797	1.05824	1.74363	1.6781	1.1398	1.1276	2.16008	2.17417	1.32567	1.23469	2.45762	2.30211	1.1934	0.810379	1.89004	2.12012	1.44728	1.31029	1.96292	2.07742	0.601161	0.63045	0.477352	0.561615	0.707303	0.685272	0.732827	0.783066	0.456626	0.509018	0.363528	0.312017	0.608282	0.513713	0.559223	0.564577	0.694042	0.890132	0.59161	0.482231	0.568912	0.639472	0.740151	0.759194
10	1	0.293842	0.27683	0.551399	0.528385	0.322125	0.297997	0.624704	0.574446	0.306623	0.312825	0.502585	0.464217	0.338684	0.342142	0.551583	0.496961	0.311486	0.307394	0.47886	0.467608	0.345476	0.331996	0.506889	0.497253	1.30452	1.35073	1.44616	1.73796	1.97904	1.77232	2.33374	2.33943	1.2999	1.30654	1.58331	1.94999	1.96373	1.74687	2.50667	2.80532	1.3056	1.40762	1.6417	1.98744	1.91334	1.77726	2.79844	2.74662
11	1	0.727435	0.726375	1.11063	1.07926	0.812975	0.772194	1.31498	1.18205	0.400685	0.426048	0.922661	0.874833	0.468481	0.494472	1.04603	0.96469	0.471437	0.465535	0.959477	0.915391	0.500162	0.506519	1.05833	1.03679	0.705045	0.822263	0.732068	0.687923	1.02966	1.05804	1.16674	1.15758	1.18456	1.41381	0.856826	0.937706	1.65723	1.63603	1.46532	1.52942	1.01068	1.27913	0.826329	0.906604	1.55309	1.53993	1.3922	1.40878
12	1	0.917621	0.870311	1.64933	1.70352	1.12291	1.09598	1.98543	2.0374	0.953944	0.995278	2.03378	1.97946	1.0437	1.17157	2.11186	2.0311	1.06593	1.03353	1.93798	1.81102	1.10271	1.13433	2.0825	2.15278	0.599452	0.639506	0.509703	0.492291	0.754207	0.733794	0.769964	0.692348	0.538271	0.533701	0.440931	0.426021	0.816278	0.809283	0.799434	0.795117	0.515434	0.534471	0.47922	0.503669	0.801581	0.700526	0.766301	0.784227
13	1	0.266368	0.255369	0.363382	0.401733	0.235424	0.253186	0.388796	0.379102	0.263837	0.228518	0.382676	0.343476	0.317894	0.27247	0.476542	0.369621	0.426611	0.334457	0.471189	0.425606	0.450246	0.402341	0.611693	0.485602	2.27487	2.17227	2.70787	2.80628	2.51499	2.16632	3.75622	3.59334	1.62929	2.24924	2.01467	2.64042	2.12769	2.40387	2.85973	3.33225	0.905204	1.24667	1.64891	1.89471	1.3646	1.5319	2.27812	2.46303
14	1	0.766818	0.70575	1.37909	1.38084	0.891926	0.735641	1.71136	1.37262	0.862311	0.783806	1.41744	1.27077	1.01615	0.685929	1.48004	1.23693	0.895786	0.885755	1.74852	1.50956	1.27572	0.803076	2.14244	1.62772	0.595637	0.703333	0.638627	0.623237	0.7321	0.805275	0.863237	0.864458	0.447751	0.576666	0.551687	0.615613	0.62642	0.979714	0.983008	1.12067	0.433882	0.484227	0.477686	0.558867	0.518445	0.697612	0.682547	0.720918
15	1	0.449433	0.444096	0.766122	0.684946	0.497995	0.4713	0.835243	0.766229	0.582916	0.472836	0.894929	0.785813	0.648688	0.472094	1.07886	0.837889	0.385191	0.342581	0.711526	0.645553	0.392138	0.382145	0.776417	0.68047	0.94599	1.32017	1.07361	1.32199	1.40415	1.55649	1.83766	1.84755	0.957817	1.25308	0.999833	1.07561	1.3755	1.52459	1.50935	1.53197	1.26973	1.91536	1.08641	1.31701	1.88463	1.99085	1.98903	1.86273
16	1	0.338838	0.323359	0.715195	0.653508	0.472035	0.441375	0.836625	0.835531	0.570891	0.493161	1.05212	0.909215	0.69356	0.610937	1.31843	1.14965	0.56802	0.510606	1.02883	0.913833	0.712881	0.621978	1.36461	1.07165	1.36747	1.57897	1.09553	1.28624	1.76215	1.81303	1.86416	1.72965	1.03243	1.19742	0.893439	0.969016	1.41427	1.505	1.30364	1.34978	1.06523	1.1871	0.910935	0.98163	1.34385	1.3786	1.24501	1.37485
17	1	0.204383	0.222453	0.338802	0.346875	0.218743	0.230548	0.335983	0.363727	0.298842	0.296665	0.514361	0.489192	0.357707	0.332735	0.591996	0.539765	0.253321	0.231269	0.402951	0.390438	0.27647	0.272248	0.434259	0.457275	1.91223	2.21385	1.64802	1.72524	2.70402	2.7419	3.64092	3.09429	1.57711	1.82729	1.49174	1.62403	2.1872	2.21698	2.56007	2.57714	2.07422	2.41985	1.80498	1.94141	3.02261	3.09295	3.38309	3.10087
18	1	0.66144	0.637894	0.80659	0.781472	0.755306	0.685512	1.02394	0.948943	0.838662	0.758242	1.11827	0.950769	1.05347	0.696519	1.59952	1.1914	0.764948	0.725603	1.02173	0.872131	0.971713	0.699136	1.34942	1.02677	0.674848	0.889984	0.936064	1.23862	0.945865	0.853071	1.42966	1.55007	0.596453	0.66197	0.776224	0.964644	0.811896	0.860423	1.03473	1.19743	0.713742	0.848862	0.834017	1.19736	0.9325	1.04537	1.22536	1.39834
19	2	0.790472	0.66177	1.15875	1.032	0.869826	0.782869	1.39192	1.13243	0.616044	0.48198	0.85975	0.73263	0.833161	0.670797	1.14284	0.970881	0.554977	0.452519	0.982095	0.837636	0.705024	0.570244	1.21126	0.914876	0.701345	0.777524	0.732253	0.747031	1.04398	1.02903	1.12836	1.07898	0.839669	1.12937	0.949451	0.905688	1.22111	1.36905	1.40895	1.38628	0.909974	1.04892	0.792846	0.763676	1.17294	1.18054	1.26156	1.30719
20	2	0.504093	0.453822	0.714219	0.667348	0.624311	0.501907	1.15556	0.703488	0.617595	0.565525	0.760709	0.724988	0.642121	0.492787	1.30758	0.8095	0.722526	0.528549	0.842778	0.581293	0.82347	0.53523	1.23071	0.773303	0.951568	1.37885	1.12501	1.24877	1.26005	1.53213	1.41423	1.49033	0.823068	1.15618	1.05421	1.15219	1.23075	1.5497	1.25379	1.31152	0.74585	1.28949	0.976999	1.29121	1.03453	1.35095	1.34353	1.40456
21	2	0.33976	0.357497	0.729614	0.673063	0.373221	0.43924	0.813714	0.780138	0.347154	0.335446	0.675508	0.668188	0.396583	0.365886	0.860188	0.73218	0.255747	0.251621	0.516708	0.528391	0.264304	0.26232	0.589459	0.566399	1.51051	1.52771	1.06168	1.10128	2.02839	1.72067	1.67685	1.42079	1.42869	1.5342	1.14772	1.18462	1.84366	1.54049	1.74249	1.46445	1.89071	1.92807	1.44781	1.50821	2.55787	2.11769	2.38862	2.02663
22	2	0.461852	0.481634	0.856414	0.821339	0.569255	0.474672	1.01537	0.94231	0.510902	0.474702	0.92775	0.83931	0.522667	0.467142	1.00333	0.954466	0.382301	0.34942	0.75809	0.722389	0.409513	0.351367	0.844838	0.791108	0.755108	0.823159	0.816885	0.969987	1.28166	0.974439	1.38014	1.23868	0.853688	0.992579	0.851419	0.955976	1.22649	1.09509	1.45837	1.28874	0.969746	1.10556	0.997362	1.22142	1.53278	1.24024	1.63417	1.47556
23	2	0.821992	0.710773	1.49284	1.49515	0.868713	0.772117	1.87199	1.81524	0.507439	0.478106	0.989315	1.00361	0.547792	0.529283	1.22997	1.26784	0.489222	0.474211	0.899161	0.890219	0.50403	0.47831	1.19641	1.22701	0.71555	0.703078	0.602554	0.617414	0.933907	0.839639	0.816653	0.865677	1.06159	1.02285	0.801067	0.827635	1.28478	1.17724	1.20372	1.1742	1.01048	1.02608	0.810186	0.848526	1.32937	1.16023	1.1956	1.0238
24	2	0.684042	0.665904	0.976089	0.946909	0.733769	0.744315	1.13944	1.1054	0.33857	0.326747	0.712183	0.740137	0.387111	0.396236	0.915511	0.932679	0.289622	0.282821	0.676244	0.694274	0.37667	0.343556	0.875343	0.797239	0.71602	0.845045	0.788869	0.994485	0.95962	0.91822	1.29191	1.13121	1.31633	1.33504	1.04828	1.22443	1.93275	1.72636	1.60815	1.63544	1.44569	1.45526	1.16631	1.3572	1.82947	1.67302	1.67903	1.95178
25	2	0.194259	0.22312	0.635598	0.62617	0.217845	0.230451	0.637333	0.687388	0.149531	0.14549	0.360528	0.349206	0.150211	0.169267	0.334922	0.371541	0.141121	0.141921	0.281711	0.296014	0.137384	0.136025	0.279723	0.272887	2.2017	2.28813	1.29012	1.32169	2.40323	2.26205	2.0572	1.63071	2.87754	2.86515	2.19231	2.56876	3.63748	2.71704	3.98805	2.95702	2.69869	2.91743	2.9803	3.02016	3.19104	3.40711	4.73377	4.40116
26	2	0.595	0.442704	1.04287	0.948183	0.926354	0.60299	1.27775	1.2187	0.604306	0.527706	0.889708	0.817343	0.669775	0.488312	1.02362	0.865838	0.380109	0.379692	0.751294	0.757017	0.513545	0.379986	0.958162	0.853896	0.981898	1.06515	0.489106	0.649646	1.28823	0.989534	0.918021	0.720557	0.806979	0.72178	0.739759	0.823555	1.0425	0.853956	0.923589	0.919402	1.43758	1.41992	0.613561	0.805132	1.69576	1.55621	1.01222	0.931091
27	2	1.19649	0.81522	1.58772	1.44349	1.20399	1.00722	1.69431	1.29839	0.668587	0.688775	1.07691	1.04251	0.849509	0.706167	1.24377	0.845462	0.564913	0.462254	1.05675	0.825581	0.647759	0.601442	1.11462	0.919567	0.498974	0.68695	0.745427	0.697848	0.651423	0.637895	1.15591	0.999463	0.936553	1.12787	0.692699	0.676942	1.04265	1.20379	1.17905	1.39691	0.775624	0.916475	0.670978	0.763484	1.02304	0.82021	1.22543	0.835604
28	2	0.501617	0.543682	0.858711	0.887656	0.527144	0.599064	0.86214	0.899591	0.415533	0.444475	0.723884	0.74945	0.450377	0.490692	0.79751	0.768667	0.337238	0.355688	0.558871	0.548881	0.356333	0.406493	0.604678	0.596394	0.954575	1.00726	0.946035	0.993	1.47869	1.17643	1.78578	1.50742	1.04257	1.1449	1.11942	1.16118	1.69618	1.3485	1.92626	1.68506	1.36746	1.43634	1.41864	1.5489	2.22745	2.01046	2.56171	2.31203
29	2	0.473578	0.507413	1.02023	1.03872	0.533995	0.514347	1.03724	1.08228	0.50487	0.479075	0.99166	0.910822	0.5581	0.47848	1.07264	0.931511	0.324741	0.318747	0.702261	0.624178	0.349523	0.338759	0.787	0.700859	1.05786	1.02418	0.732168	0.760497	1.5051	1.38995	1.37531	0.985043	0.979062	1.22056	0.817884	0.94386	1.44652	1.46443	1.3822	1.41154	1.54741	1.58887	1.12333	1.26871	2.19438	1.97908	1.90601	1.69339
30	2	0.551331	0.562339	0.949425	0.922851	0.641022	0.634616	1.15569	0.917184	0.465836	0.464383	0.736068	0.707374	0.508255	0.469954	0.794049	0.8175	0.507646	0.466547	0.872425	0.866694	0.537746	0.487804	0.944954	0.880767	0.860652	0.864121	0.801326	0.87842	1.09035	1.07566	1.17547	1.18929	0.962295	0.941366	0.93374	0.919923	1.11285	1.06221	1.69681	1.24546	0.892655	0.892329	0.790767	0.804686	1.13279	1.021	1.36172	1.17397
31	2	0.456489	0.448764	1.32165	1.03479	0.459178	0.494377	1.55624	1.11713	0.486086	0.474464	1.19158	1.01345	0.475829	0.509787	1.3413	1.17914	0.803599	0.604896	1.29531	1.20537	0.756917	0.738604	1.44914	1.43147	0.966683	1.10956	0.494075	0.629856	0.944195	0.952083	0.897239	0.847287	0.928331	1.17723	0.626575	0.75346	1.16284	1.24625	0.986446	0.868204	0.627952	0.871481	0.388522	0.552537	1.03766	0.908815	0.794871	0.655491
32	2	0.340916	0.318917	0.705551	0.786657	0.440088	0.331576	0.817667	0.786281																	1.71863	2.1363	1.2394	1.49867	2.57701	2.33455	1.9737	2.10631
33	2	0.480667	0.50819	1.0534	1.05519	0.552374	0.539204	1.1351	1.12281	0.435524	0.424955	0.964478	0.912661	0.45711	0.504366	1.02658	1.02315	0.381432	0.388972	0.832457	0.780448	0.388231	0.412057	0.953195	0.876016	1.12257	1.02712	0.833274	0.831827	1.44173	1.31611	1.40146	1.18575	1.24141	1.42919	0.925274	1.02971	1.85187	1.61633	1.55392	1.42653	1.41278	1.49115	1.0119	1.05238	2.05276	1.93407	1.49244	1.47325
34	2	0.391227	0.339602	0.658069	0.582094	0.483398	0.365633	0.748896	0.611246	0.315592	0.274076	0.482619	0.461341	0.309994	0.278483	0.512784	0.487311	0.270271	0.253736	0.493238	0.495929	0.304481	0.269341	0.525587	0.521337	1.28266	1.45145	1.27498	1.43793	1.63266	1.51163	1.91803	2.16463	1.23305	1.44925	1.56408	1.65762	2.07962	1.81445	2.74997	2.50558	1.69388	2.06679	1.57169	1.8901	2.31665	2.10848	2.74303	2.59225
35	2	0.288793	0.280958	0.468051	0.440979	0.312539	0.29501	0.46414	0.433268	0.225725	0.220947	0.31394	0.324647	0.227286	0.222923	0.364372	0.313007	0.241035	0.232412	0.321533	0.321218	0.244708	0.234294	0.337141	0.313678	1.73076	1.85781	1.52591	1.71113	2.36897	2.2891	3.06494	2.81514	2.27112	2.51012	2.3268	2.36849	3.52898	3.34251	3.85678	4.22232	2.15961	2.80114	2.38064	2.62975	3.26035	3.21704	4.38904	4.18603
36	2	0.263892	0.256823	0.372077	0.367277	0.252199	0.275512	0.394696	0.391729	0.223915	0.227632	0.331797	0.31851	0.223915	0.227632	0.362306	0.31772	0.228048	0.225606	0.366056	0.363378	0.237008	0.229047	0.382885	0.341614	1.82589	2.24361	1.80361	1.90918	2.71263	2.16336	3.01996	2.59106	2.92613	2.69939	2.00239	2.24876	2.92613	2.69939	3.31051	2.8383	1.8371	2.0606	1.66111	1.67898	2.40531	2.11175	2.69165	2.27957
37	2	0.428566	0.401649	0.453484	0.4687	0.502816	0.460687	0.433513	0.518033	0.473922	0.44951	0.625207	0.696996	0.552067	0.503873	0.826714	0.719325	0.423395	0.420504	0.540788	0.518429	0.488041	0.452925	0.562252	0.545722	1.26859	1.50914	2.03832	2.37121	1.37024	1.34756	2.82223	2.51474	0.990329	1.39695	1.4169	1.37425	1.24881	1.44993	1.42018	1.76971	1.31083	1.65457	1.59606	2.09378	1.75382	1.64153	2.44591	2.38197
38	2	0.345833	0.330244	0.791762	0.811919	0.360543	0.349047	0.865766	0.844531	0.29025	0.279497	0.745036	0.758739	0.318183	0.303764	0.822946	0.84075	0.340867	0.320926	0.75191	0.764386	0.349844	0.338353	0.85562	0.844932	1.49355	1.35915	1.04606	1.12065	2.16968	1.807	1.7028	1.62088	1.6761	1.62469	1.03883	1.13084	2.33324	1.83275	1.68063	1.58768	1.35972	1.23362	0.950965	1.02232	1.88025	1.52292	1.57911	1.53973
[truncated: 24 more columns]
